# Supplementary material for: Childhood immune imprinting to influenza A shapes birth year-specific risk during seasonal H1N1 and H3N2 epidemics
Source: PLoS Pathog. 2019 Dec 19;15(12):e1008109. doi: 10.1371/journal.ppat.1008109 (PMC6922319; doi:10.1371/journal.ppat.1008109)
Supplement: S1 Data — (ZIP) [file ppat.1008109.s004.zip]

Archive with 36 entries (33 files):
- Compressed_data/
- Compressed_data/AZ_flu_surveillance_94-95.csv
- __MACOSX/
- __MACOSX/Compressed_data/
- __MACOSX/Compressed_data/._AZ_flu_surveillance_94-95.csv
- Compressed_data/AZ_flu_surveillance_09-10.csv
- __MACOSX/Compressed_data/._AZ_flu_surveillance_09-10.csv
- Compressed_data/AZ_flu_surveillance_05-06.csv
- __MACOSX/Compressed_data/._AZ_flu_surveillance_05-06.csv
- Compressed_data/AZ_flu_surveillance_08-09.csv
- __MACOSX/Compressed_data/._AZ_flu_surveillance_08-09.csv
- Compressed_data/AZ_flu_surveillance_92-93.csv
- __MACOSX/Compressed_data/._AZ_flu_surveillance_92-93.csv
- Compressed_data/AZ_flu_surveillance_11-12.csv
- __MACOSX/Compressed_data/._AZ_flu_surveillance_11-12.csv
- Compressed_data/AZ_flu_surveillance_03-04.csv
- __MACOSX/Compressed_data/._AZ_flu_surveillance_03-04.csv
- Compressed_data/AZ_flu_surveillance_13-14.csv
- __MACOSX/Compressed_data/._AZ_flu_surveillance_13-14.csv
- Compressed_data/AZ_flu_surveillance_06-07.csv
- __MACOSX/Compressed_data/._AZ_flu_surveillance_06-07.csv
- Compressed_data/AZ_flu_surveillance_14-15.csv
- __MACOSX/Compressed_data/._AZ_flu_surveillance_14-15.csv
- Compressed_data/AZ_flu_surveillance_04-05.csv
- __MACOSX/Compressed_data/._AZ_flu_surveillance_04-05.csv
- Compressed_data/AZ_flu_surveillance_02-03.csv
- __MACOSX/Compressed_data/._AZ_flu_surveillance_02-03.csv
- Compressed_data/AZ_flu_surveillance_12-13.csv
- __MACOSX/Compressed_data/._AZ_flu_surveillance_12-13.csv
- Compressed_data/AZ_flu_surveillance_93-94.csv
- __MACOSX/Compressed_data/._AZ_flu_surveillance_93-94.csv
- Compressed_data/AZ_flu_surveillance_10-11.csv
- __MACOSX/Compressed_data/._AZ_flu_surveillance_10-11.csv
- Compressed_data/AZ_flu_surveillance_07-08.csv
- __MACOSX/Compressed_data/._AZ_flu_surveillance_07-08.csv
- __MACOSX/._Compressed_data
